# Supplementary material for: A Novel AMPK Inhibitor Sensitizes Pancreatic Cancer Cells to Ferroptosis Induction
Source: Adv Sci (Weinh). 2024 Jun 17;11(31):2307695. doi: 10.1002/advs.202307695 (PMC11336956; doi:10.1002/advs.202307695)
Supplement: Supplementary file 2 — Supporting Table [file ADVS-11-2307695-s001.xlsx]

## Sheet: Overview
Table
S1	Primers
S2	Compound library of drug screen in empty vector control and Prkaa1 overexpressing 8182 and 9091 cell lines
S3	Compound library of drug screen in 8570 LacZ, and PRKAA1 sgRNA1 and sgRNA2 cell lines
S4	Drug sensitivity parameters of empty and Prkaa1 of 8182 cells
S5	Drug sensitivity parameters of empty and Prkaa1 of 9091 cells
S6	Drug sensitivity parameters of 8570 LacZ, and PRKAA1 sgRNA1 and sgRNA2 cell lines
S7	Antibodies and dilutions
S8	List of kinase protein structures downloaded from the Protein Databank as well as Glide redocking
S9	List of IC50 of cellular models

## Sheet: Table S1
Description	Sequence	Function
muPrkaa1-pENTR-fwd	5‘ TGT ACA AAA AAG CAG GCT TTC CAC CAT GCG CAG ACT CAG TTC C 3’	Gibson Assembly of pENTR and Prkaa1
muPrkaa1-pENTR-rev	5‘ TTT GTA CAA GAA AGC TGG GTT TAC TGT GCA AGA ATT TTA ATT AGA TTT GC 3‘	Gibson Assembly of pENTR and Prkaa1
Primer PGK-fwd	5‘ GTG TTC CGC ATT CTG CAA G 3’	Sequencing of PGK Vector
Primer PGK-rev	5‘ CAT AGC GTA AAA GGA GCA ACA 3’	Sequencing of PGK Vector
5’ primer Mycoplasma I	5‘ CGC CTG AGT AGT ACG TTC GC 3‘	Mycoplasma detection
5’ primer Mycoplasma II	5‘ CGC CTG AGT AGT ACG TAC GC 3‘	Mycoplasma detection
5’ primer Mycoplasma III	5‘ TGC CTG GGT AGT ACA TTC GC 3‘	Mycoplasma detection
5’ primer Mycoplasma IV	5‘ TGC CTG AGT AGT ACA TTC GC 3‘	Mycoplasma detection
5’ primer Mycoplasma V	5‘ CGC CTG AGT AGT ATG CTC GC 3‘	Mycoplasma detection
5’ primer Mycoplasma VI	5‘ CAC CTG AGT AGT ATG CTC GC 3‘	Mycoplasma detection
5’ primer Mycoplasma VII	5‘ CGC CTG GGT AGT ACA TTC GC 3‘	Mycoplasma detection
3’ primer Mycoplasma I	5’ GCG GTG TGT ACA AGA CCC GA 3’	Mycoplasma detection
3’ primer Mycoplasma II	5’ GCG GTG TGT ACA AAA CCC GA 3’	Mycoplasma detection
3’ primer Mycoplasma III	5’ GCG GTG TGT ACA AAC CCC GA 3’	Mycoplasma detection
mß-act-qPCR-fw	5’ CCT CGC CTT TGC CGA TCC 3'	qPCR of β-Actin
mß-act-qPCR-rev	5' CGC GGC GAT ATC ATC ATC C 3'	qPCR of β-Actin
qPCR_Prkaa1_fwd_1	5' TTG AAA CCT GAA AAT GTC CTG CT 3'	qPCR of Prkaa1
qPCR_Prkaa1_rev_1	5' GGT GAG CCA CAA CTT GTT CTT 3'	qPCR of Prkaa1

## Sheet: Table S2
1	2	3	4	5	6	7	8	9	10
Selumetinib (AZD6244)	Regorafenib (BAY 73-4506)	AZD1480	BAY 11-7082	CPI-203	Masitinib (AB1010)	Rigosertib (ON-01910)	AZD6738	NVP-CGM097	SZL P1-41
MK-2206 2HCl	Tipifarnib	Rabusertib (LY2603618)	GSK2334470	Ribociclib (LEE011)	Paclitaxel	Gemcitabine	Cobimetinib (GDC-0973, RG7420)	MS023	Pevonedistat (MLN4924)
Plinabulin (NPI-2358)	Fluvastatin Sodium	Sapanisertib (INK 128, MLN0128)	Osimertinib (AZD9291)	Entinostat (MS-275)	Avagacestat (BMS-708163)	Galunisertib (LY2157299)	VLX1570	BAY-876	Ravoxertinib (GDC-0994)
Ispinesib (SB-715992)	Colchicine	LY2090314	MI-2 (MALT1 inhibitor)	YM155 (Sepantronium Bromide)	Tretinoin	AZ 628	EN4	Neratinib (HKI-272)	MI-503
Verteporfin	Dabrafenib (GSK2118436)	NMS-873	Elesclomol (STA-4783)	Etoposide	Irinotecan HCl Trihydrate	Dasatinib hydrochloride	BPTES	STF-31	Onametostat (JNJ-64619178)
Volasertib (BI 6727)	GDC-0152	OTX015	Danusertib (PHA-739358)	CP-673451	KX2-391	Erastin	Venetoclax (ABT-199, GDC-0199)	GMX1778 (CHS828)	Subasumstat (TAK-981)
Dinaciclib (SCH727965)	JIB-04	Tozasertib (VX-680, MK-0457)	Fluorouracil (5-Fluoracil, 5-FU)	Mubritinib (TAK 165)	Nintedanib Ethanesulfonate Salt	AZ191	Lys05	BI-3406	GSK3368715 (EPZ019997) 3HCl
LCL161	Poziotinib (HM781-36B)	GSK1904529A	AZD7762	Ibrutinib (PCI-32765)	RO5126766 (CH5126766)	SP2509	SHP099	Napabucasin	BI-2852
SGI-1027	Panobinostat (LBH589)	Decitabine	GSK461364	b-AP15	HTH-01-015	OF-1	MI-463	Deguelin	Sulfopin
AZD3965	Linsitinib (OSI-906)	Adavosertib ?MK-1775?	Trametinib (GSK1120212)	VE-822	CB-839	GW0742	Sabutoclax	CB-103	Imidazole Ketone Erastin
Nintedanib (BIBF 1120)	XAV-939	Ixazomib Citrate (MLN9708)	Vinorelbine Tartrate	BAY 87-2243	Crizotinib (PF-02341066)	CCF642	Importazole	VPS34-IN1	empty
Abexinostat (PCI-24781)	Ponatinib (AP24534)	MK-0752	PF-3758309	LLY-507	Onalespib (AT13387)	Indisulam	BSJ-4-116	RSL3	empty
Compound Library used in AMPK gain of function experiments

## Sheet: Table S3
1	2	3	4	5	6	7	8	9	10
Veliparib (ABT-888)	Orantinib (TSU-68, SU6668)	NMS-873	AZD6738	ML264	Ruxolitinib (INCB018424)	Carfilzomib (PR-171)	Erdafitinib (JNJ-42756493)	JNJ-64619178	GDC
Linsitinib (OSI-906)	Indirubin	4EGI-1	NVP-CGM097	Luminespib (AUY-922, NVP-AUY922)	KU-60019	RO5126766 (CH5126766)	MX69	A1874	AZD
Ispinesib (SB-715992)	Birinapant	CB-839	NSC87877	Rigosertib (ON-01910)	BI-D1870	CW069	BAY-876	COH000	HTH-02-006
Galunisertib (LY2157299)	JIB-04	LJH685	Enzastaurin (LY317615)	Selisistat (EX 527)	Crenigacestat (LY3039478)	GSK J1	EED226	BI-3406	PF-3758309
PRT4165	OTX015	GSK591	BX-912	Alpelisib (BYL719)	HTH-01-015	SGC707	FT113	GSK467	Danusertib
Erastin	PX-478 2HCl	Elesclomol (STA-4783)	AZD7762	UNC1999	LLY-507	Entrectinib (RXDX-101)	USP2528 inhibitor AZ1	GSK 2837808A	IACS
Poziotinib (HM781-36B)	Ulixertinib (BVD-523, VRT752271)	BX-795	Sapanisertib (INK 128, MLN0128)	WZ4003	MI-463	CPI-455 HCl	Pevonedistat (MLN4924)	EOAI3402143	Phenformin
BRD4770	RI-1	Adavosertib ?MK-1775?	P22077	GSK2830371	A-196	Empty	AZD5153	TAK-243	LB100
BI-847325	Lapatinib (GW-572016) Ditosylate	Milciclib (PHA-848125)	SF1670	GSK503	Thiomyristoyl	Empty	MYCi975	APX 2009	Chloroquin
UNC0638	CUDC-101	AZD1208	UNC0379	Napabucasin	Abexinostat (PCI-24781)	Empty	IM156	ML093	Empty
Saracatinib (AZD0530)	Pracinostat (SB939)	ML324	STF-083010	BI-78D3	Pelitinib (EKB-569)	Empty	Tak981 10mM	A-1210477	Empty
Alisertib (MLN8237)	GSK2656157	PTC-209 HBr	Epacadostat (INCB024360)	MK-2206 2HCl	Azacitidine	Empty	JNJ1 1mM	Trametinib (GSK1120212)	Empty
Compound Library used in AMPK loss-of-function experiments

## Sheet: Table S4
agent	meanIC50_empty	meanIC50_Prkaa1	FC(IC50)	meanAUC_empty	meanAUC_Prkaa1	deltaAUC		8182 cells
4EGI-1	Inf	Inf	#VALUE!	0.908676	0.976526	0.0678498
A-1210477	Inf	Inf	#VALUE!	0.992061	0.876836	-0.115225
A1874	1.34	1.65659	1.23627	0.690873	0.768066	0.0771937
A-196	Inf	Inf	#VALUE!	0.965169	0.880198	-0.0849715
Abexinostat (PCI-24781)	0.353661	0.629891	1.78106	0.521392	0.693489	0.172098
Adavosertib	0.201188	0.12071	0.59999	0.504728	0.428504	-0.0762244
Alisertib (MLN8237)	0.524463	1.1055	2.10786	0.691981	0.741483	0.049502
Alpelisib (BYL719)	2.92935	1.8004	0.614608	0.751755	0.726954	-0.0248013
apx 2009	0.414192	0.596818	1.44092	0.499778	0.597022	0.0972443
Azacitidine	5.59822	2.80175	0.500472	0.864112	0.790305	-0.0738064
AZD	0.431084	0.666869	1.54696	0.530889	0.599464	0.0685754
AZD1208	Inf	Inf	#VALUE!	0.884148	0.851939	-0.032209
AZD5153	0.117465	0.0897489	0.764049	0.405206	0.402042	-0.00316326
AZD6738	1.04679	0.799171	0.763451	0.701649	0.62069	-0.0809591
AZD7762	0.430826	0.39539	0.917749	0.543764	0.547679	0.00391555
BAY-876	0.031208	0.0168308	0.539312	0.217476	0.204586	-0.0128902
BI-3406	Inf	Inf	#VALUE!	0.954582	1.06959	0.115004
BI-78D3	1.91996	1.77212	0.922995	0.717327	0.685093	-0.0322344
BI-847325	0.0603827	0.0556459	0.921553	0.269726	0.278922	0.00919645
BI-D1870	5.60131	4.19053	0.748134	0.826421	0.82624	-0.000180831
Birinapant	Inf	Inf	#VALUE!	1.00046	1.14684	0.146381
BRD4770	Inf	Inf	#VALUE!	1.02443	0.957326	-0.0671007
BX-795	1.34976	2.84347	2.10665	0.719703	0.918659	0.198955
BX-912	5.63716	8.4807	1.50443	0.840482	0.893648	0.0531658
Carfilzomib (PR-171)	0.0120569	#NAME?	#NAME?	0.0404136	0.0137084	-0.0267052
CB-839	0.014672	0.0199837	1.36203	0.165933	0.18629	0.0203567
Chloroquin	2.19176	2.5508	1.16381	0.808924	0.781478	-0.0274454
COH000	1.36404	1.02213	0.749338	0.649997	0.606216	-0.0437813
CPI-455 HCl	Inf	Inf	#VALUE!	0.979328	1.01333	0.0340011
Crenigacestat (LY3039478)	Inf	Inf	#VALUE!	0.779903	0.993813	0.213909
CUDC-101	2.92081	3.39245	1.16148	0.839503	0.921146	0.0816423
CW069	Inf	Inf	#VALUE!	0.94666	0.953213	0.00655306
Danusertib	4.1106	5.12086	1.24577	0.790984	0.793422	0.00243794
EED226	Inf	Inf	#VALUE!	1.00688	1.02878	0.021898
Elesclomol (STA-4783)	0.0328568	0.0301609	0.917951	0.17283	0.153877	-0.0189533
Entrectinib (RXDX-101)	1.53586	1.53592	1.00004	0.711835	0.741667	0.0298324
Enzastaurin (LY317615)	14.3621	Inf	#VALUE!	0.922549	0.914326	-0.00822256
EOAI3402143	0.465946	0.518515	1.11282	0.530099	0.536785	0.00668644
Epacadostat (INCB024360)	Inf	Inf	#VALUE!	1.03586	0.969388	-0.0664708
Erastin	1.23899	1.93124	1.55872	0.721604	0.763116	0.0415113
Erdafitinib (JNJ-42756493)	5.06559	3.36958	0.665189	0.882966	0.815637	-0.0673294
FT113	Inf	Inf	#VALUE!	0.947163	1.12422	0.177059
Galunisertib (LY2157299)	Inf	872.786	#VALUE!	0.866146	0.832738	-0.0334084
GDC	1.48277	0.815381	0.549904	0.690752	0.624761	-0.065991
GSK 2837808A	Inf	Inf	#VALUE!	0.908161	1.01066	0.102501
GSK J1	Inf	Inf	#VALUE!	0.963118	0.914727	-0.0483914
GSK2656157	6.33628	Inf	#VALUE!	0.907974	0.91989	0.0119153
GSK2830371	Inf	Inf	#VALUE!	0.875315	0.884229	0.00891455
GSK467	Inf	Inf	#VALUE!	0.953019	0.919174	-0.0338452
GSK503	4.31533	6.75251	1.56477	0.82717	0.973895	0.146725
GSK591	Inf	Inf	#VALUE!	0.86114	0.86628	0.00514037
HTH-01-015	2.98412	3.54152	1.18679	0.814612	0.891596	0.0769846
HTH-02-006	2.11998	3.46798	1.63585	0.738409	0.865943	0.127534
IACS	0.0372447	0.107417	2.8841	0.211202	0.318175	0.106973
IM156	1.43543	1.051	0.732186	0.739852	0.638698	-0.101154
Indirubin	90.9059	Inf	#VALUE!	0.894547	0.89782	0.00327283
Ispinesib (SB-715992)	#NAME?	#NAME?	#NAME?	0.273159	0.19852	-0.0746385
JIB-04	0.132638	0.238558	1.79857	0.374855	0.426139	0.0512837
JNJ1	Inf	13.7297	#VALUE!	0.831921	0.823241	-0.00868016
JNJ-64619178	0.178746	0.283982	1.58874	0.398753	0.446846	0.0480928
KU-60019	4.74905	4.9551	1.04339	0.841785	0.977244	0.135459
Lapatinib (GW-572016) Ditosylate	2.55933	Inf	#VALUE!	0.758582	0.788145	0.0295627
LB100	Inf	Inf	#VALUE!	1.00095	0.93165	-0.0692967
Linsitinib (OSI-906)	6.65477	Inf	#VALUE!	0.869998	0.764594	-0.105404
LJH685	Inf	Inf	#VALUE!	0.941602	1.06546	0.123859
LLY-507	1.41326	1.21789	0.861757	0.711743	0.677659	-0.0340837
Luminespib (AUY-922, NVP-AUY922)	0.0146903	0.0313481	2.13392	0.0779079	0.161225	0.0833172
MI-463	0.539269	0.782187	1.45046	0.543972	0.589034	0.0450623
Milciclib (PHA-848125)	0.421988	0.726694	1.72207	0.526236	0.601768	0.0755321
MK-2206 2HCl	2.41742	1.3994	0.578879	0.76322	0.689077	-0.0741437
ML093	0.39549	0.102141	0.258264	0.593294	0.359659	-0.233635
ML264	Inf	14.3171	#VALUE!	0.714364	0.922889	0.208525
ML324	5.52991	7.49886	1.35605	0.885344	0.925832	0.0404874
MX69	Inf	Inf	#VALUE!	0.951803	1.0452	0.0933943
MYCi975	6.48641	5.31361	0.819191	0.875217	0.861927	-0.0132904
Napabucasin	1.01403	0.870276	0.858236	0.645618	0.628144	-0.0174746
NMS-873	0.13576	0.129177	0.951506	0.373261	0.333687	-0.0395734
NSC87877	Inf	Inf	#VALUE!	0.936651	1.01556	0.0789069
NVP-CGM097	4.04862	4.32542	1.06837	0.823954	0.868245	0.0442908
Orantinib (TSU-68, SU6668)	348.917	Inf	#VALUE!	0.854642	0.944848	0.0902057
OTX015	0.821554	0.700629	0.85281	0.671005	0.644957	-0.0260478
P22077	11.5618	Inf	#VALUE!	0.940728	0.971621	0.0308928
Pelitinib (EKB-569)	0.445374	0.395663	0.888383	0.567677	0.518385	-0.0492919
Pevonedistat (MLN4924)	0.444796	0.367996	0.827336	0.574984	0.515471	-0.0595125
PF-3758309	0.0168963	0.0895799	5.30176	0.263266	0.368601	0.105335
Phenformin	Inf	Inf	#VALUE!	0.842787	0.863537	0.0207506
Poziotinib (HM781-36B)	2.42882	1.04745	0.431261	0.731281	0.606579	-0.124702
Pracinostat (SB939)	0.725891	0.720874	0.993089	0.660574	0.649348	-0.0112257
PRT4165	30.3145	Inf	#VALUE!	0.904998	1.18412	0.279125
PTC-209 HBr	0.335486	1.16725	3.47929	0.526992	0.647835	0.120843
PX-478 2HCl	Inf	Inf	#VALUE!	0.943338	0.91534	-0.0279982
RI-1	Inf	Inf	#VALUE!	0.954681	1.07061	0.115926
Rigosertib (ON-01910)	0.320484	0.56863	1.77429	0.49236	0.628715	0.136355
RO5126766 (CH5126766)	2.07972	2.05782	0.989471	0.749305	0.750906	0.00160148
Ruxolitinib (INCB018424)	Inf	Inf	#VALUE!	0.918005	1.02302	0.105011
Sapanisertib (INK 128, MLN0128)	0.0888296	0.0659494	0.742425	0.342875	0.343272	0.000396889
Saracatinib (AZD0530)	0.68767	0.959664	1.39553	0.633034	0.68324	0.0502059
Selisistat (EX 527)	Inf	Inf	#VALUE!	0.959381	1.01798	0.0585949
SF1670	1.26753	1.47598	1.16446	0.672258	0.747939	0.0756807
SGC707	Inf	Inf	#VALUE!	0.934528	0.982821	0.0482928
STF-083010	Inf	Inf	#VALUE!	0.987164	1.06705	0.0798835
TAK-243	0.549125	0.524271	0.95474	0.623655	0.588887	-0.0347683
Tak981	0.681438	0.222805	0.326963	0.697483	0.445283	-0.2522
Thiomyristoyl	9.48227	Inf	#VALUE!	0.956572	0.997044	0.0404727
Trametinib (GSK1120212)	0.0297409	0.0525998	1.7686	0.218284	0.244261	0.0259776
Ulixertinib (BVD-523, VRT752271)	1.61469	3.31566	2.05343	0.701015	0.836532	0.135517
UNC0379	3.39475	2.10629	0.620456	0.832103	0.746732	-0.0853711
UNC0638	1.17398	1.10271	0.939292	0.714929	0.657956	-0.0569732
UNC1999	2.80898	4.65465	1.65706	0.772783	0.863846	0.0910638
USP2528 inhibitor AZ1	4.67153	3.28469	0.703129	0.904357	0.820884	-0.0834726
Veliparib (ABT-888)	31.7519	Inf	#VALUE!	0.918509	0.929046	0.0105375
WZ4003	3.55738	4.4702	1.2566	0.77288	0.833609	0.060729

## Sheet: Table S5
agent	meanIC50_empty	sdIC50_empty	meanIC50_Prkaa1	sdIC50_Prkaa1	FC(IC50)	meanAUC_empty	sdAUC_empty	meanAUC_Prkaa1	sdAUC_Prkaa1	deltaAUC		9091 cells
4EGI-1	Inf	NA	47.4372	19.7122	#VALUE!	0.965105	0.0135838	0.931857	0.0186548	-0.0332479
A-1210477	Inf	NA	Inf	NA	#VALUE!	0.991059	0.0243618	0.977386	0.035225	-0.0136734
A-196	Inf	NA	Inf	NA	#VALUE!	0.941865	0.0197739	0.991581	0.0216762	0.049716
AZD	0.561842	0.0533919	Inf	NA	#VALUE!	0.558673	0.0168668	0.776774	0.263947	0.2181
AZD1208	Inf	NA	Inf	NA	#VALUE!	0.956084	0.046952	0.919649	0.0431995	-0.0364346
BI-3406	Inf	NA	Inf	NA	#VALUE!	0.987729	0.0121709	0.965071	0.0146991	-0.0226577
Birinapant	Inf	NA	Inf	NA	#VALUE!	0.911414	0.009387	0.927657	0.0360172	0.0162434
BRD4770	Inf	NA	Inf	NA	#VALUE!	0.979276	0.0527587	0.981617	0.0512473	0.00234022
Chloroquin	6.35157	0.330728	Inf	NA	#VALUE!	0.906555	0.0513632	1.00142	0.00195979	0.0948695
CPI-455 HCl	Inf	NA	Inf	NA	#VALUE!	0.950533	0.00970359	0.980861	0.00588792	0.0303277
Crenigacestat (LY3039478)	Inf	NA	Inf	NA	#VALUE!	0.885753	0.0254987	0.846652	0.040306	-0.0391009
CW069	Inf	NA	Inf	NA	#VALUE!	0.984897	0.00972685	0.980309	0.0368747	-0.00458767
Danusertib	2.44926	0.595853	Inf	NA	#VALUE!	0.788934	0.00834678	0.888711	0.0929268	0.0997771
EED226	Inf	NA	Inf	NA	#VALUE!	0.977059	0.0120634	0.972154	0.0242528	-0.00490421
Enzastaurin (LY317615)	Inf	NA	Inf	NA	#VALUE!	0.969021	0.00820737	0.96885	0.0162439	-0.000170643
Epacadostat (INCB024360)	Inf	NA	Inf	NA	#VALUE!	1.02131	0.0507006	0.991815	0.0233142	-0.0294975
Galunisertib (LY2157299)	Inf	NA	Inf	NA	#VALUE!	0.914454	0.0220758	0.934718	0.00138033	0.0202643
GSK 2837808A	Inf	NA	Inf	NA	#VALUE!	0.942552	0.00945077	0.972573	0.0111387	0.0300206
GSK J1	Inf	NA	210.051	281.598	#VALUE!	0.976147	0.032125	0.947331	0.0281922	-0.0288162
GSK2656157	10.9436	0.0506687	Inf	NA	#VALUE!	0.948158	0.0148062	0.922807	0.0289748	-0.0253515
GSK2830371	Inf	NA	Inf	NA	#VALUE!	0.919369	0.04448	0.940673	0.0243134	0.0213039
GSK467	Inf	NA	Inf	NA	#VALUE!	0.971088	0.0250868	0.986228	0.00622358	0.0151403
GSK591	Inf	NA	195.601	181.239	#VALUE!	0.827683	0.00370713	0.822633	0.0104685	-0.00505025
HTH-02-006	2.14542	0.368372	Inf	NA	#VALUE!	0.744519	0.0025608	0.91705	0.126337	0.17253
Indirubin	Inf	NA	Inf	NA	#VALUE!	0.901373	0.0414063	0.833237	0.016582	-0.068136
Ispinesib (SB-715992)	#NAME?	NA	#NAME?	NA	#NAME?	0.318769	0.0112021	0.356769	0.0412201	0.0380006
JNJ1 1mM	Inf	NA	Inf	NA	#VALUE!	0.802504	0.00994211	0.819672	9.63781e-05	0.017168
LJH685	Inf	NA	Inf	NA	#VALUE!	0.967192	0.0344725	0.858791	0.0119325	-0.108401
ML264	Inf	NA	Inf	NA	#VALUE!	0.902932	0.00184213	0.965389	0.0155253	0.0624567
MX69	Inf	NA	Inf	NA	#VALUE!	0.97068	0.0348128	0.95055	0.0199339	-0.0201299
NSC87877	Inf	NA	Inf	NA	#VALUE!	0.99379	0.0255782	0.938702	0.0200571	-0.0550883
Orantinib (TSU-68, SU6668)	Inf	NA	Inf	NA	#VALUE!	0.929187	0.0061234	0.942209	0.0316813	0.0130219
Phenformin	Inf	NA	Inf	NA	#VALUE!	0.764351	0.0316339	0.882717	0.144684	0.118366
PRT4165	432.362	581.785	Inf	NA	#VALUE!	0.962996	0.0486861	0.968218	0.0280414	0.0052218
PX-478 2HCl	Inf	NA	198.016	101.905	#VALUE!	0.969422	0.0151232	0.944349	0.00722974	-0.0250732
RI-1	Inf	NA	170.685	183.013	#VALUE!	1.03059	0.0347809	0.938044	0.0468478	-0.0925481
RO5126766 (CH5126766)	Inf	NA	Inf	NA	#VALUE!	0.865422	0.0196367	0.951299	0.017131	0.0858777
Ruxolitinib (INCB018424)	Inf	NA	13.5482	1.64022	#VALUE!	1.00004	0.0394272	0.981517	0.0182709	-0.0185216
Selisistat (EX 527)	Inf	NA	Inf	NA	#VALUE!	0.97851	0.00398849	1.00277	0.0141437	0.0242637
SGC707	Inf	NA	Inf	NA	#VALUE!	1.00734	0.0154837	0.97017	0.0222744	-0.0371692
STF-083010	Inf	NA	Inf	NA	#VALUE!	1.01118	0.040921	0.993069	0.0274974	-0.0181125
Thiomyristoyl	Inf	NA	9.67706	0.986105	#VALUE!	0.94871	0.0546081	0.935557	0.0643294	-0.0131535
Ulixertinib (BVD-523, VRT752271)	Inf	NA	12.2969	7.56875	#VALUE!	0.922836	0.00293065	0.860746	0.0651895	-0.06209
PF-3758309	0.0164167	0.0114839	204.627	289.269	12464.6	0.249559	0.0346461	0.671927	0.417672	0.422368
IACS	0.0513884	0.0291914	1.76389	2.39624	34.3247	0.237942	0.0716846	0.56744	0.385289	0.329498
LB100	5.31672	0.428457	51.8014	61.5303	9.74311	0.857909	3.87363e-05	0.918278	0.0276781	0.0603698
Veliparib (ABT-888)	44.6236	26.9582	126.999	143.424	2.846	0.890626	0.00405915	0.926045	0.00611203	0.0354186
Tak981	1.35474	0.418577	3.09403	1.63602	2.28386	0.775901	0.0623218	0.80473	0.0229618	0.028829
BI-D1870	0.643846	0.468673	1.43895	0.243405	2.23492	0.734465	0.0546796	0.762524	0.0352169	0.0280588
AZD7762	0.647393	0.235014	1.32107	0.0643486	2.0406	0.633595	0.0278614	0.683058	0.0193333	0.0494621
BAY-876	0.100931	0.0120416	0.199757	0.0340553	1.97914	0.341649	0.00594738	0.429074	0.0273761	0.0874251
Trametinib (GSK1120212)	0.473259	0.0868659	0.925462	0.623855	1.95551	0.614092	0.0208298	0.651435	0.0246917	0.0373434
Alpelisib (BYL719)	11.9574	2.04081	22.9783	1.63832	1.92169	0.829523	0.0118367	0.856514	0.0188692	0.0269913
P22077	10.7473	0.0339308	20.2984	9.17903	1.88869	1.00999	0.0098364	0.967739	0.00791457	-0.0422554
AZD6738	1.88078	0.204814	3.48214	0.119269	1.85144	0.737417	0.0268977	0.807899	0.0102606	0.0704817
BI-847325	0.108459	0.00919716	0.198233	0.0685471	1.82773	0.387796	0.00681279	0.423364	0.031103	0.0355683
Milciclib (PHA-848125)	0.397609	0.010157	0.678754	0.104023	1.70709	0.514542	0.000775806	0.569724	0.0178121	0.0551816
Adavosertib	0.258462	0.00783407	0.425911	0.0128368	1.64786	0.491682	0.00162332	0.542015	0.00622026	0.0503323
Luminespib (AUY-922, NVP-AUY922)	0.022838	0.000150336	0.0346942	0.00142371	1.51915	0.124907	0.00150846	0.189315	0.00728626	0.0644085
JIB-04	0.108759	0.00448827	0.164353	0.00990282	1.51117	0.354908	3.13693e-05	0.390752	0.0173588	0.0358436
Poziotinib (HM781-36B)	11.2499	3.62313	16.7697	2.99144	1.49065	0.850034	0.0204971	0.902123	0.0080014	0.0520886
Entrectinib (RXDX-101)	2.36982	0.333797	3.33966	0.167765	1.40925	0.757738	0.0296957	0.81062	0.0413805	0.0528819
MK-2206 2HCl	5.7342	0.315619	7.99173	1.46085	1.3937	0.849859	0.0465108	0.838234	0.0475867	-0.011625
UNC1999	5.85549	0.689709	8.04301	0.376795	1.37359	0.916999	0.0559953	0.935853	0.0213426	0.0188542
USP2528 inhibitor AZ1	5.65035	0.872685	7.63017	1.30546	1.35039	0.877631	0.024189	0.940218	0.0074793	0.0625878
COH000	1.57862	0.0842919	2.11943	0.0333311	1.34259	0.705585	0.00197918	0.764248	0.0178174	0.0586635
Pevonedistat (MLN4924)	0.461709	0.136848	0.603038	0.305993	1.3061	0.56483	0.0224103	0.590888	0.106419	0.0260572
apx 2009	0.463773	0.0306	0.594831	0.0531549	1.28259	0.527929	0.0166389	0.558797	0.0414097	0.0308681
Pracinostat (SB939)	0.434081	0.0135619	0.551037	0.0542421	1.26943	0.538262	0.0153019	0.554008	0.0329338	0.0157457
Carfilzomib (PR-171)	0.038975	0.00202531	0.0494145	0.00138976	1.26785	0.163453	0.00635444	0.195467	0.00678277	0.0320142
Napabucasin	0.895886	0.0169785	1.13265	0.108426	1.26428	0.62752	0.0272203	0.672801	0.0471912	0.0452811
FT113	62.2237	36.0286	77.4247	34.3918	1.2443	0.942994	0.00973641	0.91181	0.0176548	-0.0311835
UNC0379	6.59392	0.309332	8.19679	1.25422	1.24308	0.929364	0.0225862	0.974749	0.0737692	0.0453851
A1874	1.9627	0.0289649	2.4145	0.169724	1.23019	0.767575	0.0125356	0.803592	0.00432462	0.0360169
Abexinostat (PCI-24781)	0.279614	0.0186192	0.342706	0.0210936	1.22564	0.470025	0.00553925	0.48609	0.00960984	0.016065
JNJ-64619178	0.336495	0.0529322	0.411812	0.0344821	1.22383	0.470517	0.0183559	0.494489	0.0132437	0.0239719
Saracatinib (AZD0530)	2.35702	0.00992394	2.83793	0.610372	1.20403	0.772382	0.0135752	0.79281	0.00815288	0.0204282
Erastin	0.402953	0.0111161	0.483694	0.0341333	1.20037	0.523471	0.0166024	0.545979	0.0130566	0.0225079
GSK503	12.5746	1.86793	14.8525	0.962233	1.18115	0.920675	3.45821e-05	0.932396	0.025024	0.0117207
OTX015	0.676761	0.0652713	0.788331	0.106565	1.16486	0.663628	0.00386478	0.64982	0.0177791	-0.0138085
BI-78D3	2.08732	0.241241	2.41691	0.331428	1.1579	0.742142	0.00333648	0.769785	0.0387208	0.027643
ML324	5.08788	0.064583	5.83787	1.03701	1.14741	0.854911	0.0123146	0.870732	0.0253014	0.0158211
Elesclomol (STA-4783)	0.0328738	0.00521387	0.0374403	0.001482	1.13891	0.150963	0.0156066	0.173929	0.00220559	0.0229659
SF1670	1.07716	0.0630138	1.21185	0.0220984	1.12504	0.672941	0.0176841	0.686043	0.0178459	0.0131027
BX-912	7.5122	0.758042	8.37261	1.00762	1.11453	0.896035	0.0412561	0.904836	0.0389106	0.00880036
EOAI3402143	0.552039	0.0120109	0.613433	0.0640721	1.11121	0.560896	0.00376221	0.576207	0.0326227	0.0153103
Linsitinib (OSI-906)	74.8229	15.5662	81.4272	12.1154	1.08827	0.8739	0.0388235	0.910814	0.0359252	0.0369138
KU-60019	10.7098	0.694764	11.4297	0.756201	1.06721	0.952636	0.0721185	0.926335	0.0305414	-0.0263004
Alisertib (MLN8237)	0.456982	0.0362858	0.480075	0.135453	1.05053	0.629815	0.0101192	0.652366	0.0378518	0.0225512
MYCi975	6.02391	0.4805	6.24424	0.90626	1.03658	0.894183	0.0298914	0.912228	0.0279009	0.0180449
ML093	0.659726	0.00958649	0.682107	0.0743797	1.03393	0.70216	0.00123577	0.690632	0.0483317	-0.0115283
Azacitidine	8.31282	1.61279	8.46017	1.54859	1.01773	0.905723	0.0276192	0.861067	0.0401955	-0.0446556
Erdafitinib (JNJ-42756493)	4.17081	0.742104	4.18356	1.50765	1.00306	0.82272	0.0182587	0.823952	0.0392855	0.001232
WZ4003	7.17507	0.58246	7.18537	0.132918	1.00144	0.879883	0.0333307	0.897605	0.0196791	0.0177215
AZD5153	0.0913361	0.00565945	0.0909366	0.0371624	0.995627	0.38687	0.0114534	0.423414	0.061122	0.0365435
BX-795	1.86993	0.256113	1.84328	0.378665	0.985745	0.732903	0.0436188	0.739078	0.0420683	0.00617481
Rigosertib (ON-01910)	0.495949	0.00396074	0.486889	0.0175479	0.981733	0.613805	0.0168037	0.65106	0.0247624	0.0372557
IM156	1.72177	0.0479478	1.65985	0.263455	0.964037	0.73443	0.005453	0.762963	0.0153182	0.0285327
CUDC-101	1.54678	0.0878209	1.44172	0.14825	0.932075	0.737446	0.0260862	0.700932	0.0268597	-0.0365142
NVP-CGM097	5.11465	0.240202	4.75158	0.861277	0.929014	0.821371	0.00510045	0.807754	0.0486126	-0.0136166
Sapanisertib (INK 128, MLN0128)	0.0650657	0.00265423	0.060339	0.00687673	0.927354	0.303744	0.0090961	0.303592	0.0143096	-0.00015203
UNC0638	4.34484	0.0742977	3.91144	0.423292	0.900249	0.829368	0.0392055	0.835268	0.0060194	0.00590021
Lapatinib (GW-572016) Ditosylate	6.45901	0.23373	5.75685	0.593996	0.89129	0.907049	0.00255677	0.883651	0.0807553	-0.0233972
GDC	2.96888	1.12375	2.61422	3.62858	0.880542	0.748286	0.0499112	0.49592	0.431688	-0.252366
CB-839	0.0222633	0.00195144	0.0191779	0.0034035	0.861412	0.158727	0.000798846	0.141442	0.00277728	-0.017285
TAK-243	0.193467	0.0343569	0.16491	0.0338827	0.852394	0.395793	0.0347314	0.389527	0.043283	-0.00626564
MI-463	3.95446	1.15851	3.33303	0.168998	0.842854	0.795254	0.0371874	0.795129	0.0059687	-0.000125314
HTH-01-015	9.33889	0.130839	7.29904	0.643811	0.781575	0.952364	0.0106036	0.868535	0.0136002	-0.0838298
LLY-507	2.72478	0.0812128	1.99836	0.135882	0.7334	0.803897	0.0297153	0.737952	0.00360464	-0.0659447
PTC-209 HBr	0.588114	0.0567499	0.42953	0.0965794	0.730353	0.609444	0.0207281	0.57331	0.036452	-0.0361345
NMS-873	0.329625	0.0155924	0.238653	0.0191949	0.724013	0.495479	0.0134151	0.431743	0.00302578	-0.0637359
Pelitinib (EKB-569)	2.03184	0.341829	1.41345	0.0786912	0.695649	0.768943	0.0329394	0.694018	0.0117851	-0.0749247

## Sheet: Table S6
agent	meanIC50_8570LacZ	meanAUC_8570LacZ	meanIC50_8570617	meanAUC_8570617	meanIC50_8570708	meanAUC_8570708	deltaAUC_8570617	deltaAUC_8570708	8570617fcIC50	8570708fcIC50
Abexinostat (PCI-24781)	0.258129	0.474057	#NAME?	0.488628	0.2377	0.481357	-0.0145707	-0.00729963	#NAME?	0.920854
Adavosertib ?MK-1775?	0.201371	0.430052	0.184558	0.436552	0.109349	0.406706	-0.00649947	0.0233466	0.916506	0.543021
Avagacestat (BMS-708163)	Inf	1.00833	Inf	0.960639	Inf	0.904743	0.0476931	0.103589	#VALUE!	#VALUE!
AZ 628	0.783411	0.656341	3.33395	0.868087	4.29066	0.770738	-0.211746	-0.114397	4.25569	5.47689
AZ191	2.12021	0.778687	2.59052	0.881807	3.39582	0.821033	-0.10312	-0.0423454	1.22182	1.60164
AZD1480	4.49152	0.906065	4.45611	0.844408	5.58124	0.851103	0.0616564	0.0549614	0.992115	1.24262
AZD3965	Inf	0.547124	#NAME?	0.434914	Inf	0.5348	0.11221	0.012324	#NAME?	#VALUE!
AZD6738	Inf	0.593024	1.72606	0.748765	0.770174	0.580233	-0.155742	0.0127911	#VALUE!	#VALUE!
AZD7762	0.361752	0.534832	0.695627	0.6015	0.607024	0.615895	-0.0666681	-0.0810629	1.92294	1.67801
b-AP15	Inf	0.843647	#NAME?	0.373407	0.226793	0.426329	0.47024	0.417317	#NAME?	#VALUE!
BAY-876	0.10831	0.554819	0.435483	0.505993	1.42877	0.722884	0.0488261	-0.168064	4.0207	13.1914
BAY 11-7082	1.59209	0.687306	3.41042	0.821651	0.837956	0.590854	-0.134345	0.0964522	2.1421	0.526324
BAY 87-2243	Inf	0.700968	Inf	0.614458	0.795024	0.623398	0.0865095	0.0775699	#VALUE!	#VALUE!
BI-2852	Inf	0.965739	6.66714	0.895569	Inf	0.961312	0.0701701	0.00442716	#VALUE!	#VALUE!
BI-3406	Inf	0.991455	Inf	0.897923	Inf	1.03897	0.0935327	-0.0475126	#VALUE!	#VALUE!
BPTES	Inf	0.759387	Inf	0.683227	1.32557	0.635572	0.0761598	0.123814	#VALUE!	#VALUE!
BSJ-4-116	0.748886	0.643679	0.255394	0.450598	0.328693	0.495494	0.19308	0.148185	0.341032	0.438909
CB-103	Inf	0.886877	Inf	1.01928	Inf	1.02879	-0.132405	-0.141913	#VALUE!	#VALUE!
CB-839	0.0142416	0.135068	0.0133635	0.127565	0.0169992	0.140768	0.00750281	-0.00570055	0.938338	1.19363
CCF642	0.927164	0.617918	1.13987	0.744238	1.13165	0.705812	-0.126321	-0.087894	1.22942	1.22055
Cobimetinib (GDC-0973, RG7420)	0.0405249	0.33934	#NAME?	0.317051	0.0419535	0.308911	0.0222896	0.0304297	#NAME?	1.03525
Colchicine	0.0191385	0.189742	0.0192014	0.175937	0.0172423	0.176542	0.0138051	0.0132003	1.00328	0.900922
CP-673451	Inf	1.14608	2.21543	0.833347	2.49784	0.781013	0.312735	0.365069	#VALUE!	#VALUE!
CPI-203	0.152851	0.545074	#NAME?	0.488497	0.0865883	0.406744	0.056577	0.13833	#NAME?	0.566489
Crizotinib (PF-02341066)	0.688505	0.590926	0.698299	0.6334	0.520821	0.553516	-0.0424744	0.0374092	1.01422	0.756451
Dabrafenib (GSK2118436)	Inf	0.91142	Inf	0.889821	Inf	0.945685	0.0215997	-0.0342645	#VALUE!	#VALUE!
Danusertib (PHA-739358)	0.802606	0.640476	1.24402	0.659048	0.889535	0.692733	-0.0185727	-0.0522578	1.54998	1.10831
Dasatinib hydrochloride	0.52767	0.608511	0.184936	0.591148	0.126253	0.471467	0.0173631	0.137044	0.350477	0.239265
Decitabine	Inf	0.817065	10.0634	0.724927	Inf	0.732483	0.0921385	0.0845823	#VALUE!	#VALUE!
Deguelin	0.0666747	0.347502	0.166604	0.484785	0.201181	0.488624	-0.137283	-0.141122	2.49876	3.01735
Dinaciclib (SCH727965)	0.0588842	0.262342	0.0599041	0.255148	0.0363907	0.209267	0.00719416	0.0530748	1.01732	0.618005
Elesclomol (STA-4783)	#NAME?	0.0451979	0.00958603	0.0755632	0.00773828	0.0424499	-0.0303653	0.00274799	#NAME?	#NAME?
EN4	Inf	0.909977	Inf	0.952969	Inf	0.922859	-0.042992	-0.0128828	#VALUE!	#VALUE!
Entinostat (MS-275)	Inf	1.04541	Inf	0.814128	2.97584	0.854678	0.231284	0.190734	#VALUE!	#VALUE!
Erastin	0.706199	0.559341	0.458207	0.588935	0.44147	0.560332	-0.0295944	-0.000991324	0.648836	0.625135
Etoposide	Inf	0.697962	0.259509	0.443587	0.234212	0.455907	0.254375	0.242056	#VALUE!	#VALUE!
Fluorouracil (5-Fluoracil, 5-FU)	1.86682	0.738321	0.924231	0.6428	1.68942	0.754162	0.0955213	-0.0158407	0.495084	0.904972
Fluvastatin Sodium	1.08094	0.672877	1.85772	0.780352	1.81459	0.815625	-0.107475	-0.142748	1.71861	1.67871
Galunisertib (LY2157299)	Inf	1.05542	Inf	0.979236	Inf	0.990633	0.0761838	0.0647871	#VALUE!	#VALUE!
GDC-0152	Inf	1.11555	Inf	1.0018	Inf	1.0064	0.113747	0.109152	#VALUE!	#VALUE!
Gemcitabine	0.0179401	0.122707	0.0288052	0.155905	0.0237689	0.129428	-0.0331977	-0.00672133	1.60563	1.32491
GMX1778 (CHS828)	0.163262	0.490482	0.202283	0.432685	0.222223	0.495352	0.0577972	-0.00486984	1.23901	1.36114
GSK1904529A	Inf	0.931394	Inf	0.914285	Inf	0.927566	0.0171098	0.00382844	#VALUE!	#VALUE!
GSK2334470	Inf	0.744075	Inf	0.98053	17.4256	0.846512	-0.236455	-0.102437	#VALUE!	#VALUE!
GSK3368715 (EPZ019997) 3HCl	Inf	0.851391	Inf	0.762467	Inf	0.84958	0.0889241	0.00181178	#VALUE!	#VALUE!
GSK461364	0.0123947	0.144442	#NAME?	0.133751	0.014246	0.162712	0.0106913	-0.01827	#NAME?	1.14936
GW0742	Inf	0.917441	Inf	1.09294	Inf	1.05432	-0.175498	-0.136878	#VALUE!	#VALUE!
HTH-01-015	4.80866	0.893519	3.80135	0.908184	2.37281	0.773952	-0.0146647	0.119567	0.790522	0.493445
Ibrutinib (PCI-32765)	Inf	1.11486	Inf	0.912977	Inf	0.861295	0.20188	0.253562	#VALUE!	#VALUE!
Imidazole Ketone Erastin	1.08421	0.663061	0.734963	0.593711	0.722214	0.659495	0.0693498	0.00356612	0.67788	0.666121
Importazole	Inf	0.925408	Inf	0.75377	4.55785	0.830586	0.171639	0.0948218	#VALUE!	#VALUE!
Indisulam	Inf	0.884712	3.59876	0.767497	4.0717	0.790511	0.117215	0.0942016	#VALUE!	#VALUE!
Irinotecan HCl Trihydrate	4.36589	0.840198	3.92703	0.824691	2.11737	0.791408	0.0155075	0.0487901	0.899481	0.48498
Ispinesib (SB-715992)	#NAME?	0.114538	#NAME?	0.156472	#NAME?	0.134153	-0.0419347	-0.0196153	#NAME?	#NAME?
Ixazomib Citrate (MLN9708)	0.0550202	0.277323	0.0803798	0.322677	0.0898609	0.347587	-0.0453541	-0.0702644	1.46091	1.63323
JIB-04	0.133971	0.366241	0.121287	0.372863	0.126744	0.356614	-0.00662209	0.00962777	0.905321	0.946055
KX2-391	0.0226863	0.181346	0.0236868	0.184962	0.018808	0.172227	-0.00361515	0.00911954	1.0441	0.829049
LCL161	Inf	0.922929	Inf	0.877556	Inf	0.993076	0.0453723	-0.0701473	#VALUE!	#VALUE!
Linsitinib (OSI-906)	Inf	0.878324	Inf	0.938927	Inf	0.871105	-0.0606029	0.00721915	#VALUE!	#VALUE!
LLY-507	Inf	1.04313	2.9303	0.812626	1.53762	0.702609	0.230502	0.340519	#VALUE!	#VALUE!
LY2090314	Inf	0.770858	Inf	0.8762	4.87035	0.821743	-0.105342	-0.0508854	#VALUE!	#VALUE!
Lys05	1.11587	0.709766	0.983498	0.598327	1.20601	0.640518	0.111438	0.0692471	0.88137	1.08077
Masitinib (AB1010)	5.7493	0.932679	6.17952	0.939979	4.18427	0.842746	-0.0073002	0.0899333	1.07483	0.727789
MI-2 (MALT1 inhibitor)	1.27642	0.696338	1.60771	0.679315	2.51435	0.793055	0.0170223	-0.0967171	1.25955	1.96985
MI-463	Inf	0.713617	2.55966	0.684543	5.62672	0.887438	0.0290741	-0.173821	#VALUE!	#VALUE!
MI-503	4.27269	0.920544	1.07888	0.688253	2.60343	0.720602	0.232292	0.199942	0.252506	0.609319
MK-0752	Inf	1.01136	Inf	0.80103	Inf	0.812116	0.210327	0.199241	#VALUE!	#VALUE!
MK-2206 2HCl	2.62966	0.691825	Inf	0.937141	4.83567	0.783592	-0.245316	-0.0917666	#VALUE!	1.83889
MS023	Inf	0.878505	Inf	0.852115	Inf	1.02057	0.0263897	-0.142061	#VALUE!	#VALUE!
Mubritinib (TAK 165)	0.36055	0.562468	0.278362	0.51004	0.102803	0.397334	0.0524274	0.165134	0.772047	0.285128
Napabucasin	0.971049	0.653606	0.54752	0.651927	1.27759	0.719081	0.00167954	-0.0654741	0.563843	1.31568
Neratinib (HKI-272)	Inf	0.849595	Inf	0.824618	Inf	1.08357	0.0249764	-0.233974	#VALUE!	#VALUE!
Nintedanib (BIBF 1120)	Inf	0.847715	Inf	0.816275	7.22476	0.89289	0.0314396	-0.0451755	#VALUE!	#VALUE!
Nintedanib Ethanesulfonate Salt	4.56233	0.853675	3.01211	0.844878	2.40839	0.779232	0.00879774	0.0744438	0.660213	0.527886
NMS-873	0.198113	0.441824	0.449724	0.514045	0.343628	0.491723	-0.0722208	-0.0498984	2.27004	1.7345
NVP-CGM097	Inf	0.988736	Inf	0.908373	Inf	0.98808	0.0803632	0.000656813	#VALUE!	#VALUE!
OF-1	4.8161	0.860436	4.64414	0.874677	5.02856	0.883817	-0.0142406	-0.0233803	0.964296	1.04412
Onalespib (AT13387)	0.0639947	0.278835	0.0558664	0.260207	0.0363923	0.201726	0.018628	0.0771091	0.872984	0.568677
Onametostat (JNJ-64619178)	0.658279	0.610606	1.16881	0.64745	Inf	0.567288	-0.0368437	0.0433184	1.77556	#VALUE!
Osimertinib (AZD9291)	2.12284	0.707701	Inf	0.749652	3.14001	0.865324	-0.0419512	-0.157623	#VALUE!	1.47915
OTX015	0.09986	0.409744	0.151143	0.486002	0.0848067	0.391474	-0.0762579	0.0182702	1.51355	0.849256
Paclitaxel	0.0181157	0.165512	0.0193918	0.17143	0.015926	0.169156	-0.005918	-0.00364364	1.07045	0.879129
Panobinostat (LBH589)	0.0146938	0.13883	0.0104211	0.120622	0.00992074	0.109294	0.0182078	0.0295354	0.709218	0.675165
Pevonedistat (MLN4924)	2.86287	0.794238	2.94102	0.771663	1.98827	0.738464	0.0225746	0.0557739	1.0273	0.694501
PF-3758309	0.0269234	0.240445	0.0109266	0.201802	0.024685	0.238677	0.0386437	0.0017685	0.405841	0.916862
Plinabulin (NPI-2358)	0.0208903	0.148376	0.021619	0.181649	0.021107	0.15939	-0.0332733	-0.0110139	1.03488	1.01037
Ponatinib (AP24534)	0.872218	0.594639	0.736954	0.694554	0.704525	0.666512	-0.0999153	-0.0718726	0.844919	0.807739
Poziotinib (HM781-36B)	Inf	0.731736	Inf	0.651006	Inf	0.660914	0.0807301	0.0708223	#VALUE!	#VALUE!
Rabusertib (LY2603618)	1.51614	0.809186	1.58186	0.817571	1.24883	0.727024	-0.00838531	0.0821614	1.04335	0.82369
Ravoxertinib (GDC-0994)	Inf	0.90507	6.13422	0.869822	Inf	0.84689	0.0352476	0.0581798	#VALUE!	#VALUE!
Regorafenib (BAY 73-4506)	Inf	0.856882	Inf	0.820836	5.24148	0.940893	0.0360456	-0.0840106	#VALUE!	#VALUE!
Ribociclib (LEE011)	Inf	0.994767	Inf	0.906585	Inf	0.860705	0.0881817	0.134062	#VALUE!	#VALUE!
Rigosertib (ON-01910)	0.133512	0.400858	0.469785	0.557316	0.336388	0.526483	-0.156458	-0.125625	3.51868	2.51955
RO5126766 (CH5126766)	0.484447	0.559228	0.0828432	0.506684	0.234262	0.515524	0.0525445	0.0437045	0.171006	0.483566
RSL3	0.336897	0.486644	0.358822	0.519591	0.245385	0.58869	-0.0329471	-0.102045	1.06508	0.728368
Sabutoclax	1.44737	0.708928	0.868352	0.618207	0.632205	0.582897	0.090721	0.126032	0.599953	0.436797
Sapanisertib (INK 128, MLN0128)	0.0233289	0.233401	0.0188023	0.239526	0.0283001	0.217766	-0.00612513	0.0156347	0.805967	1.21309
Selumetinib (AZD6244)	2.95739	0.751402	Inf	0.739361	3.17384	0.712157	0.012042	0.0392455	#VALUE!	1.07319
SGI-1027	2.13944	0.736535	Inf	0.821647	2.03959	0.776541	-0.0851124	-0.0400063	#VALUE!	0.953332
SHP099	Inf	0.75435	Inf	0.837263	Inf	0.761514	-0.0829134	-0.00716441	#VALUE!	#VALUE!
SP2509	0.379314	0.474854	0.146742	0.389172	0.311472	0.490515	0.0856826	-0.0156604	0.386862	0.821147
STF-31	Inf	0.786338	0.617011	0.594049	1.41818	0.686381	0.192289	0.0999561	#VALUE!	#VALUE!
Subasumstat (TAK-981)	0.276026	0.53768	0.239728	0.494303	0.193821	0.478933	0.0433768	0.0587471	0.868497	0.702181
Sulfopin	Inf	0.976461	Inf	0.933694	Inf	0.938666	0.0427668	0.0377953	#VALUE!	#VALUE!
SZL P1-41	Inf	0.943842	Inf	0.930051	Inf	0.970914	0.0137915	-0.0270721	#VALUE!	#VALUE!
Tipifarnib	Inf	0.569502	Inf	0.629614	2.83174	0.653329	-0.0601119	-0.0838271	#VALUE!	#VALUE!
Tozasertib (VX-680, MK-0457)	0.111874	0.449353	0.0946457	0.418671	0.0543884	0.335894	0.0306814	0.113459	0.846006	0.486159
Trametinib (GSK1120212)	#NAME?	0.28721	#NAME?	0.305527	#NAME?	0.261494	-0.0183178	0.0257151	#NAME?	#NAME?
Tretinoin	Inf	0.865861	Inf	0.855744	Inf	0.913322	0.0101174	-0.0474603	#VALUE!	#VALUE!
VE-822	Inf	0.793741	0.279309	0.464766	0.461655	0.529907	0.328975	0.263834	#VALUE!	#VALUE!
Venetoclax (ABT-199, GDC-0199)	Inf	1.1112	Inf	0.925176	Inf	0.862049	0.186027	0.249154	#VALUE!	#VALUE!
Verteporfin	Inf	0.977192	Inf	1.02208	Inf	1.01935	-0.0448854	-0.0421604	#VALUE!	#VALUE!
Vinorelbine Tartrate	#NAME?	0.0823483	#NAME?	0.101687	#NAME?	0.0951087	-0.0193391	-0.0127603	#NAME?	#NAME?
VLX1570	0.187052	0.389905	0.0576354	0.314969	0.0482715	0.240411	0.0749363	0.149495	0.308125	0.258065
Volasertib (BI 6727)	0.0318331	0.215208	0.0360699	0.235244	0.0360864	0.225985	-0.0200365	-0.0107771	1.13309	1.13361
VPS34-IN1	Inf	0.805048	Inf	0.803408	6.84731	0.972199	0.00164053	-0.167151	#VALUE!	#VALUE!
XAV-939	Inf	0.855831	Inf	1.01775	Inf	0.969349	-0.161917	-0.113518	#VALUE!	#VALUE!
YM155 (Sepantronium Bromide)	Inf	0.846554	5.21674	0.738901	1.67095	0.761902	0.107653	0.0846521	#VALUE!	#VALUE!

## Sheet: Table S7
Antibodies	Dilution	Catalog Number	Company
Acetyl-CoA Carboxylase (ACC) (C83B10), rabbit	1:1,000	#3676S (RRID:AB_2219397)	Cell Signaling Technology, Danvers, MA, USA
AMPKα (D63G4), rabbit	1:1,000	#5832S (RRID:AB_10624867)	Cell Signaling Technology, Danvers, MA, USA
Anti-AMPK alpha 1 antibody [Y365]	1:1,000	ab32047 (RRID: AB_722764)	Abcam, Cambridge, UK
Anti-α-Tubulin (T5168), mouse	1:1,000	#89494 (RRID:AB_477579)	Sigma Aldrich Chemie GmbH, Steinheim, Germany
Anti-β-Actin (A5316), mouse	1:2,000	#059M4770V (RRID:AB_476743)	Sigma Aldrich Chemie GmbH, Steinheim, Germany
Phospho-Acetyl-CoA Carboxylase (P-ACC) (Ser79) (D7D11), rabbit	1:1,000	#11818S (RRID:AB_2687505)	Cell Signaling Technology, Danvers, MA, USA
Phospho-AMPKα (Thr172) (40H9), rabbit	1:1,000	#2535S (RRID:AB_331250)	Cell Signaling Technology, Danvers, MA, USA
HSP90 alpha/beta Antikörper (F-8)	1:1,000	#sc-13119 (RRID:AB_675659)	Santa Cruz Biotechnology, Heidelberg, Germany
Mouse IgG (H+L chain) Rabbit Polyclonal Antibody	1:10,000	R1253HRP	OriGene Technologies, Rockville, MD, USA
Rabbit IgG (H+L chain) Goat Polyclonal Antibody	1:10,000	R1364HRP	OriGene Technologies, Rockville, MD, USA
p44/42 MAPK (Erk1/2) (L34F12), mouse	1:2,000	#4696 (RRID:AB_390780)	Cell Signaling Technology, Danvers, MA, USA
Phospho-p44/42 MAP-Kinase (Thr202/Tyr204), rabbit	1:2,000	#4370 (RRID:AB_2315112)	Cell Signaling Technology, Danvers, MA, USA
Vimentin (D21H3), rabbit	1:1,000	#5741 (RRID:AB_10695459)	Cell Signaling Technology, Danvers, MA, USA
HO-1 polyclonal antibody, rabbit	1:1,000	#ADI-SPA-895-D (RRID:AB_2039232)	Enzo Life Sciences, Farmingdale, NY, USA
LC3A/B, rabbit	1:1,000	#4108S (RRID:AB_2137703)	Cell Signaling Technology, Danvers, MA, USA
TXNIP (D5F3E), rabbit	1:1,000	#14715S (RRID:AB_2714178)	Cell Signaling Technology, Danvers, MA, USA

## Sheet: Table S8
Table S8 List of kinase protein structures downloaded from the Protein Databank as well as Glide redocking results for selected kinases.
PDB ID	Deposite Date	Resolution Å	RMSD redocking Å
AMPKa
2H6D	2006-05-31	1.85
2OOX	2007-01-26	2.6
2OOY	2007-01-26	2.88
2QR1	2007-07-27	2.7
2QRC	2007-07-28	2.7
2QRD	2007-07-28	2.41
2QRE	2007-07-28	3.01
2V92	2007-08-20	2.4
2V9J	2007-08-23	2.53
2Y8L	2011-02-07	2.5
2Y8Q	2011-02-09	2.8
2YA3	2011-02-17	2.5
2YZA	2007-05-04	3.02
3AQV	2010-11-19	2.08
4CFE	2013-11-14	3.02
4CFF	2013-11-14	3.92
4CFH	2013-11-18	3.24
4EAG	2012-03-22	2.7
4EAI	2012-03-22	2.29
4EAJ	2012-03-22	2.61
4EAK	2012-03-22	2.5
4EAL	2012-03-22	2.51
4QFG	2014-05-20	3.46
4QFR	2014-05-21	3.34
4QFS	2014-05-21	3.55
4RER	2014-09-23	4.05	0.293
4REW	2014-09-24	4.58
4ZHX	2015-04-27	2.99
5EZV	2015-11-26	2.99
5ISO	2016-03-15	2.63
5KQ5	2016-07-05	3.41
5T5T	2016-08-31	3.46
5UFU	2017-01-05	3.45
6B1U	2017-09-19	2.77
6B2E	2017-09-19	3.8
6BX6	2017-12-17	2.9
6C9F	2018-01-26	2.92	0.505
6C9H	2018-01-26	2.65	0.316
6C9J	2018-01-26	3.05
6E4T	2018-07-18	3.4
6E4U	2018-07-18	3.27
6E4W	2018-07-18	3.35
7JHG	2020-07-20	3.47
7JHH	2020-07-20	3.92
7JIJ	2020-07-23	5.5
7M74	2021-03-26	3.93
7MYJ	2021-05-21	2.95
PAK4
2X4Z	2010-02-03	2.1	0.441
CDK7
7B5O	2020-12-05	2.5	0.56
7B5Q	2020-12-05	2.5	1.167

## Sheet: Table S9
Model	Species	Cell line	IC50 (PF-3758309) [uM]
primary 3D	human	B211	0.2219
primary 3D	human	B203	0.02256
primary 3D	human	B169	0.4751
primary 3D	human	B226	0.1067
primary 3D	human	B188	2.55
primary 3D	human	B250	0.01722
primary 2D	human	CDX4	0.364292
primary 2D	human	CDX5	1.92327
primary 2D	human	CDX7	0.317583
primary 2D	human	CDX13	1.44111
primary 2D	human	CDX26	0.230824
primary 2D	human	CDX32	0.333644
primary 2D	human	CDX45	0.369519
primary 2D	human	CDX53	0.0292789
primary 2D	human	CDX89	0.0443666
established 2D	human	PSN1	2.131
established 2D	human	PATU8988T	1.408
established 2D	human	PATU8988S	0.09069
established 2D	human	DANG	5.089
established 2D	human	HUPT3	4.385
established 2D	human	MIAPACA2	0.02287
established 2D	human	ASPC1	49.43
established 2D	human	SW1990	4.257
established 2D	human	PANC1005	0.3569
established 2D	human	PANC0327	3.047
established 2D	human	PANC0813	0.06396
established 2D	human	PANC0203	0.1473
established 2D	human	PANC0403	5.26
established 2D	human	HS766T	2.91
established 2D	human	CAPAN1	1.254
established 2D	human	CAPAN2	3.95
established 2D	human	KP2	9.229
established 2D	human	PK1	2.883
established 2D	human	PK45H	2.613
primary 2D	murine	53634	0.008187
primary 2D	murine	16992	0.06157
primary 2D	murine	9091	0.08491
primary 2D	murine	8570	0.1954
primary 2D	murine	6075	0.02834
primary 2D	murine	16990	0.04167
primary 2D	murine	5320	0.08797
primary 2D	murine	9203	0.06896
primary 2D	murine	5748	0.01043
primary 2D	murine	2259	0.01127
primary 2D	murine	5671	0.01907
primary 2D	murine	S559	1.311
primary 2D	murine	8248	0.1226
primary 2D	murine	8349	0.04812
primary 2D	murine	4072	0.1006
primary 2D	murine	53704	0.0363
primary 2D	murine	B590	0.03605
primary 2D	murine	4900	0.01557
primary 2D	murine	R1035	0.08164
primary 2D	murine	8442	0.01164
primary 2D	murine	8182	0.07611
primary 2D	murine	53578	0.03182
primary 2D	murine	9591	0.07702
primary 2D	murine	4706	0.02171
primary 2D	murine	S302	0.05526
primary 2D	murine	S914	0.03871
primary 2D	murine	S134	0.02214
primary 2D	murine	5123	0.04473
primary 2D	murine	S411	0.02997
primary 2D	murine	8305	0.1487
primary 2D	murine	S821	0.05289
primary 2D	murine	8661	0.009059
primary 2D	murine	8028	0.2476
primary 2D	murine	8513	0.08192
primary 2D	murine	53631	0.02157
primary 2D	murine	3202	0.02346
primary 2D	murine	3250	0.04276
